# Supplementary material for: Visualizing Cell Death in Live Retina: Using Calpain Activity Detection as a Biomarker for Retinal Degeneration
Source: Int J Mol Sci. 2022 Mar 31;23(7):3892. doi: 10.3390/ijms23073892 (PMC8999672; doi:10.3390/ijms23073892)
Supplement: Supplementary file 1 [file ijms-23-03892-s001.zip]

Archive with 1 entries (1 files):
- ijms-1603049-supplementary.pdf
